# Supplementary material for: Memory network plasticity after temporal lobe resection: a longitudinal functional imaging study
Source: Brain. 2016 Jan 9;139(2):415–30. doi: 10.1093/brain/awv365 (PMC4805088; doi:10.1093/brain/awv365)
Supplement: Supplementary Data [file awv365_supplementary_data.zip]

Archive with 3 entries (3 files):
- brain-2015-00632-File008.pdf
- brain-2015-00632-File011.pdf
- brain-2015-00632-File009.tif
